# Supplementary material for: Modelling and visualizing fine-scale linkage disequilibrium structure
Source: BMC Bioinformatics. 2013 Jun 6;14:179. doi: 10.1186/1471-2105-14-179 (PMC3683336; doi:10.1186/1471-2105-14-179)
Supplement: Additional file 1 — LDgraph. The R functions implementing the methods of the paper. [file 1471-2105-14-179-S1.R]

# Functions for selecting and displaying graphical models for chromosome-wide SNP distributions
# The graphs are stored as gRapHD objects

library(gRapHD)
library(graph)
library(Rgraphviz)
library(igraph)

# Splits 1:N into overlapping blocks of length L, overlap k
OBlocks <- function(N, L, k) {
  OB <- NULL; fr <- 1-(L-k); to <- k
  repeat {
    fr <- fr + (L-k)
    to <- to + (L-k)
    if (to>N) to <- N
    OB <- rbind(OB, c(fr, to))
    if (to==N) break
  }
  OB <- data.frame(OB)
  names(OB) <- c("from","to")
  return(OB)
}

# Function to estimate LD graph starting from linear scaffold using standard algorithm to minimize BIC.
# If postprune=TRUE, then prunes the result using backwards selection

LDgraf <- function(D, postprune=FALSE, ...) {
  nSNPs <- ncol(D)
  am <- cbind(1:(nSNPs-1),2:nSNPs)
  lf <- new("gRapHD", edges=am, p=nSNPs, homog=TRUE, numCat=sapply(D, nlevels), vertNames=names(D))
  ld <- stepw(lf, data=D, ...)
  if (postprune) ld <- stepb(ld, D, ...)
  return(ld)
}

# Fast algorithm to do the same as LDgraf but cutting chromosome into overlapping blocks.
# L=block length, k=overlap length.
# Combines subgraphs using boundary cutoff logic, then triangulates
# If postprune=TRUE, then prunes the result using backwards selection

LDgraf.fast <- function(D, L=100, k=20, postprune=FALSE, ...) {
  nSNPs <- ncol(D)
  # breaks up chromosome into overlapping blocks, finds graph for each block
  OB <- OBlocks(nSNPs, L, k)
  subG <- vector(mode="list", length=nrow(OB))
  for (i in 1:nrow(OB)) {
    subD <- D[,OB[i,1]:OB[i,2]]
    p <- ncol(subD)
    am <- cbind(1:(p-1),2:p)
    lf <- new("gRapHD", edges=am, p=p, homog=TRUE, numCat=sapply(subD, nlevels), vertNames=names(subD))
    subG[[i]] <- stepw(lf, data=subD, ...)
  }
  #------------------ join the subgraphs together -------------------------------------------------
  G <- new("gRapHD", p=ncol(D), homog=TRUE, numCat=sapply(D, nlevels), vertNames=names(D))
  prev.m <- max(subG[[1]]@edges[,2][subG[[1]]@edges[,1]<=L-k])
  e <- subG[[1]]@edges[subG[[1]]@edges[,2]<=prev.m,]
  for (i in 2:nrow(OB)) {
    if (i < nrow(OB)) m <- max(subG[[i]]@edges[,2][subG[[i]]@edges[,1]<=L-k]) else m<-L
    these <- (subG[[i]]@edges[,2]>prev.m-L+k) & (subG[[i]]@edges[,2]<=m)
    e <- rbind(e, (subG[[i]]@edges + OB[i,1]-1)[these,])
    prev.m <- m
  }
  G@edges <- e[!duplicated(e),]
  # triangulate
  G <- as(igraph.to.graphNEL(is.chordal(igraph.from.graphNEL(as(G,"graphNEL")), newgraph=T)$newgraph),"gRapHD")
  G@numCat <- sapply(D, nlevels)
  if (postprune) G <- stepb(G, D, ...)
  return(G)
}

# Calculates some measures

# height for interval (i,i+1) is the number of edges from <=i to >=(i+1)
height <- function(gD) {
  M <- adjMat(gD)
  p <- ncol(M)
  hite <- vector("integer", p-1)
  for (i in 1:(p-1)) hite[i] <- sum(M[1:i, (i+1):p])
  return(hite)
}

# width for interval (i,i+1) is the max width of all edges from <=i to >=(i+1)

width <- function(gD) {
 M <- adjMat(gD)
 p <- ncol(M)
 wid <- vector("integer", p-1)
 B <- M*(col(M)-row(M))
 for (i in 1:(p-1)) wid[i] <- max(B[1:i, (i+1):p])
 return(wid)
}

# Calculates the entropy from the data for a snp interval
entropy <- function(Data, vset) {
  subD <- Data[,vset]
  subD <- subD[do.call(order, subD),]
  nr <- nrow(subD); nc <- ncol(subD)
  B <- subD[-1,]==subD[-nr,]
  A <- c(FALSE, apply(B, 1, all))
  w <- which(!A)
  p <- (c(w[-1],length(A))-w)/nr
  p <- p[p>0]
  entropy <- -sum(p*log(p))
  return(entropy)
}


# compare two gRapHD graphs on same vertex set
compare.graphs <- function(G1, G2) {
   iG1 <- igraph.from.graphNEL(as(G1, "graphNEL"))
   iG2 <- igraph.from.graphNEL(as(G2, "graphNEL"))
   n11 <- ecount(graph.intersection(iG1, iG2))
   n12 <- ecount(graph.difference(iG1, iG2))
   n21 <- ecount(graph.difference(iG2, iG1))
   return(c(E1capE2=n11, E1minusE2=n12, E2minusE1=n21))
}

# Functions to plot a gRapHD model of chromosome

# simple exponential smoothing
eSmooth <- function(Y, alpha=0.4) {
  S <- Y
  for (j in 2:length(Y)) S[j] <- alpha*Y[j-1] + (1-alpha)*S[j-1]
  R <- Y-S
  return(R)
}

# Returns graphviz's horizontal dot layout for a gRaphD object
getXY <- function(gD){
  edges <- gD@edges; p <- gD@p
  edges <- rbind(edges, cbind(1:(p-1),2:p))
  edges <- edges[!duplicated(edges),]
  G <- ftM2graphNEL(edges, V=as.character(1:p)) # directed
  x <- layoutGraph(G, attrs=list(graph=list(rankdir="LR")))
  XY <- cbind(x@renderInfo@nodes$nodeX,x@renderInfo@nodes$nodeY)
  XY[,2] <- round(eSmooth(XY[,2],0.5))
  XY[,1] <- 1:nrow(XY)
  return(XY)
}

# To look at intervals more closely
ldplot <- function(G, snp.range=NULL, XY=NULL, title="", ...) {
  if (is.null(XY)) XY <- getXY(G)
  if (is.null(snp.range)) {
  plot(G, numIt=0, coord=XY, plotVert=T, vert.labels=F, lwd.ed=1,
      vert.radii=0.001,main=paste(title," ", "1:",G@p,sep=''), ...)
  } else {
  plot(G, vert=snp.range, numIt=0, coord=XY[snp.range,], plotVert=T, vert.labels=F, lwd.ed=1,
       vert.radii=0.001,main=paste(title," ", min(snp.range),':',max(snp.range),sep=''), ...)
  }
}


# Plots a LD graph using igraph rather than gRapHD

chrom.plot <- function(G, XY, snp.lim=NULL, n.rows=20, k=5, lab.inc=50, node.shape="circle", ...) {
  if (class(G)=="gRapHD") G <- igraph.from.graphNEL(as(G, "graphNEL"))
  p <- vcount(G)
  if (is.null(snp.lim)) snp.lim <- c(1, p)
  Nn <- snp.lim[2]-snp.lim[1]+1
  L <- k + Nn/n.rows
  OB <- round(OBlocks(Nn, L, k),0) + snp.lim[1]-1
  inc <- max(XY[,2])-min(XY[,2])

  uG <- induced.subgraph(G, v=OB[1,1]:OB[1,2])
  if (nrow(OB)>1) for (i in 2:nrow(OB)) uG <- graph.disjoint.union(uG, induced.subgraph(G, v=OB[i,1]:OB[i,2]))

  names <- OB[1,1]:OB[1,2]
  if (nrow(OB)>1) for (i in 2:nrow(OB)) names <- c(names, OB[i,1]:OB[i,2])
  s <- c(1, seq.int(0, Nn-1, by=lab.inc)[-1], Nn)
  s <- s + snp.lim[1] -1
  V(uG)$size <- 0.25
  V(uG)$label <- rep(NA, vcount(uG))
  V(uG)[names %in% s]$label <- names[names %in% s]
  V(uG)[OB[1,1]]$label <- OB[1,1]
  if (nrow(OB)>1) for (i in 2:nrow(OB)) V(uG)[OB[i,1]-OB[i-1,2]+1]$label <- OB[i,1]
  V(uG)$label.cex <- 0.4
  V(uG)$label.color <- "red"
  V(uG)$label.dist <- 0.2
  V(uG)$label.degree <- pi/2
  V(uG)$shape <- node.shape


  xy <- XY[OB[1,1]:OB[1,2],]
  if (nrow(OB)>1) for (i in 2:nrow(OB)) {
    xy.tmp <- XY[OB[i,1]:OB[i,2],]
    xy.tmp[,2]<- xy.tmp[,2]- (i-1)*inc
    xy.tmp[,1] <- 1:nrow(xy.tmp)
    xy <- rbind(xy,xy.tmp)}
  plot(uG, layout=xy, asp=0, ...)
}
