# Supplementary material for: Modelling and visualizing fine-scale linkage disequilibrium structure
Source: BMC Bioinformatics. 2013 Jun 6;14:179. doi: 10.1186/1471-2105-14-179 (PMC3683336; doi:10.1186/1471-2105-14-179)
Supplement: Additional file 2 — exampleScript. R code illustrating how the R functions may be used. [file 1471-2105-14-179-S2.R]

# Numerical example using HapMap data from GGdata package
# This is only to illustrate use of the functions (since it is unclear whether the SNPs are ordered by physical location)  
# To use the functions in LDgraph.R, the following packages should be installed:
# gRapHD, graph, Rgraphviz and igraph

# First get the example data
suppressPackageStartupMessages(library(GGdata))
s20 <- getSS("GGtools", "20", renameChrs="chr20")
M <- data.frame(as(smList(MAFfilter(s20, lower=.1))[[1]], "numeric")[,1:1000])
M[,1:1000] <- lapply(M[,1:1000], factor, exclude=NULL) # missing values not allowed (should be imputed)

# Then use the fast algorithm to select the LD graph
source("LDgraph.R")
G <- LDgraf.fast(M, postprune=TRUE)

# Some plots
XY <- getXY(G)
chrom.plot(G, XY=XY)
plot(height(G), type="l")
plot(width(G), type="l")

# Examine the connected components of the graph
library(RBGL)
cc <- connComp(as(G, "graphNEL"))
table(sapply(cc, length))

# Calculate the entropy for the first connected component
mm1 <- match(cc[[1]], names(M))
entropy(M, mm1)

# We could use AIC instead of BIC, and would get a denser graph
G1 <- LDgraf.fast(M, postprune=TRUE, stat="AIC")
